# Supplementary material for: Timing Anti-PD-L1 Checkpoint Blockade Immunotherapy to Enhance Tumor Irradiation
Source: Cancers (Basel). 2025 Jan 24;17(3):391. doi: 10.3390/cancers17030391 (PMC11815760; doi:10.3390/cancers17030391)
Supplement: Supplementary file 1 [file cancers-17-00391-s001.zip]

Archive with 1 entries (1 files):
- cancers-3410546-supplementary.pdf
